# Supplementary material for: E8-LWDS: Factorial Structure and Psychometric Properties of the Lebanese Waterpipe Dependence Scale-11 in 1490 Egyptian Waterpipe Tobacco Smokers—A Critical Approach
Source: Int J Environ Res Public Health. 2021 Jun 23;18(13):6741. doi: 10.3390/ijerph18136741 (PMC8269008; doi:10.3390/ijerph18136741)
Supplement: Supplementary file 1 [file ijerph-18-06741-s001.zip]

Archive with 1 entries (1 files):
- ijerph-1207926-supplementary.pdf
